# Supplementary material for: Engineering Photoswitching Dynamics in 3D Photochromic Metal–Organic Frameworks through a Metal–Organic Polyhedron Design
Source: J Am Chem Soc. 2025 Feb 25;147(10):8568–77. doi: 10.1021/jacs.4c17203 (PMC11912325; doi:10.1021/jacs.4c17203)
Supplement: Supplementary file 2 — ja4c17203_si_002.zip [file ja4c17203_si_002.zip]

Archive with 4 entries (4 files):
- AIF file/DUT-209(Cu)_N2_77K.aif
- AIF file/DUT-209(Rh)_N2_77K.aif
- AIF file/DUT-210(Cu)_N2_77K.aif
- AIF file/DUT-210(Rh)_N2_77K.aif
